# Supplementary material for: Evaluation of the Individual Effects of Melatonin and Umbilical Cord-Derived Mesenchymal Stem Cell Exosomes on Cell Viability and Apoptosis in BE(2)-C Neuroblastoma Cells In Vitro
Source: Curr Issues Mol Biol. 2026 Jun 16;48(6):623. doi: 10.3390/cimb48060623 (PMC13297956; doi:10.3390/cimb48060623)
Supplement: Supplementary file 1 [file cimb-48-00623-s001.zip]

Archive with 1 entries (1 files):
- cimb-4355222-supplementary.pdf
